# Supplementary material for: Phenolic Hydroxyl Groups in the Lignin Polymer Affect the Formation of Lignin Nanoparticles
Source: Nanomaterials (Basel). 2021 Jul 9;11(7):1790. doi: 10.3390/nano11071790 (PMC8308409; doi:10.3390/nano11071790)
Supplement: Supplementary file 1 [file nanomaterials-11-01790-s001.zip]

Archive with 1 entries (1 files):
- nanomaterials-1255058-supplementary.pdf
